# Supplementary material for: From Metabolically Healthy to Unhealthy Obesity Through Low-Grade Inflammation
Source: Biomedicines. 2026 May 20;14(5):1161. doi: 10.3390/biomedicines14051161 (PMC13204051; doi:10.3390/biomedicines14051161)
Supplement: Supplementary file 1 [file biomedicines-14-01161-s001.zip]

Archive with 1 entries (1 files):
- biomedicines-4221320-supplementary.pdf
